# Supplementary material for: Gene-specific machine learning for pathogenicity prediction of rare BRCA1 and BRCA2 missense variants
Source: Sci Rep. 2023 Jun 28;13:10478. doi: 10.1038/s41598-023-37698-6 (PMC10307865; doi:10.1038/s41598-023-37698-6)
Supplement: Supplementary file 1 — Supplementary Table S1. [file 41598_2023_37698_MOESM1_ESM.xlsx]

## Sheet: Sheet1
Supplementary Table S1. Number of variants per gene. P/LP: Pathogenic, Pathogenic/Likely_pathogenic, and Likely_pathogenic. B/LB: Benign, Benign/Likely_benign, and Likely_benign.
Gene	P/LP	B/LB	All
APC	6	14	20
ATM	25	15	40
BAP1	0	4	4
BARD1	0	3	3
BRCA1	81	144	225
BRCA2	32	147	179
BRIP1	1	5	6
CDH1	5	31	36
CDK4	1	0	1
CDKN2A	25	10	35
CHEK2	2	2	4
EPCAM	0	7	7
MITF	2	4	6
MLH1	97	29	126
MSH2	58	22	80
MSH6	23	20	43
MUTYH	18	3	21
NBN	0	8	8
PALB2	0	5	5
PMS2	5	6	11
POLD1	2	5	7
POLE	1	15	16
PTEN	65	1	66
RAD51C	4	1	5
RAD51D	0	1	1
SMAD4	5	0	5
STK11	7	0	7
TP53	80	21	101
Total	545	523	1068
