# Supplementary material for: Gene-specific machine learning for pathogenicity prediction of rare BRCA1 and BRCA2 missense variants
Source: Sci Rep. 2023 Jun 28;13:10478. doi: 10.1038/s41598-023-37698-6 (PMC10307865; doi:10.1038/s41598-023-37698-6)
Supplement: Supplementary file 2 — Supplementary Table S2. [file 41598_2023_37698_MOESM2_ESM.xlsx]

## Sheet: Sheet1
Supplementary Table S2. Description of features used in the experiment.
Category	Feature name	Description	Type or value	Missing value imputation	Database or annotation tool
Minor allele frequency	gnomAD2_AF	gnomAD all populations	Numerical	0	gnomAD (release 2.1.1)
	gnomAD2_AF_afr	gnomAD African/African-American	Numerical	0
	gnomAD2_AF_amr	gnomAD Latino/Admixed American	Numerical	0
	gnomAD2_AF_asj	gnomAD Ashkenazi Jewish	Numerical	0
	gnomAD2_AF_eas	gnomAD East Asian	Numerical	0
	gnomAD2_AF_fin	gnomAD European (Finnish)	Numerical	0
	gnomAD2_AF_nfe	gnomAD European (non-Finnish)	Numerical	0
	gnomAD2_AF_sas	gnomAD South Asian	Numerical	0
	gnomAD2_AF_oth	gnomAD other populations	Numerical	0
	gnomAD2_AF_female	gnomAD females	Numerical	0
	gnomAD2_AF_male	gnomAD males	Numerical	0
	KOVA_KOVA_AF	1055 healthy Korean individuals	Numerical	0	Korean Variant Archive (KOVA)
	KRGDB_KRGDB1100_AF	1100 Korean individuals	Numerical	0	Korean Reference Genome Database (KRGDB) (phase 2)
	dbNSFP_ALSPAC_AF	UK10K ALSPAC cohort	Numerical	0	dbNSFP (version 4.1a)
	dbNSFP_TWINSUK_AF	UK10K TWINSUK cohort	Numerical	0
	dbNSFP_UK10K_AF	UK10K cohort	Numerical	0
Site conservation score	dbNSFP_bStatistic	Estimate of the expected reduction in nucleotide diversity	Numerical	No missing value	dbNSFP (version 4.1a)
	dbNSFP_GERP++_RS	Quantified difference between the neutral rate and the estimated evolutionary rate	Numerical	No missing value
	dbNSFP_phastCons100way_vertebrate	Estimated probability of negative selection based on the multiple alignments of 100 vertebrate genomes	Numerical	No missing value
	dbNSFP_phastCons30way_mammalian	Estimated probability of negative selection based on the multiple alignments of 30 mammalian genomes	Numerical	No missing value
	dbNSFP_phastCons17way_primate	Estimated probability of negative selection based on 17way alignment primate set	Numerical	No missing value
	dbNSFP_phyloP100way_vertebrate	Conservation or acceleration p-value computed based on the multiple alignments of 100 vertebrate genomes	Numerical	No missing value
	dbNSFP_phyloP30way_mammalian	Conservation or acceleration p-value computed based on the multiple alignments of 30 mammalian genomes	Numerical	No missing value
	dbNSFP_phyloP17way_primate	Conservation or acceleration p-value computed based on 17way alignment primate set	Numerical	No missing value
	dbNSFP_SiPhy_29way_logOdds	Log-odds score measuring evolutionary constraint based on 29 mammal's genomes	Numerical	No missing value
Predicted functional-impact score	dbNSFP_integrated_fitCons_score	Probability of fitness consequences for variant estimated by combining information from three cell types	Numerical	No missing value	dbNSFP (version 4.1a)
	dbNSFP_LRT_score	Likelihood ratio test (LRT) score for deleteriousness of variant	Numerical	Median
	dbNSFP_MutationAssessor_score	Functional impact score derived by using evolutionary conservation patterns	Numerical	Median
	dbNSFP_SIFT_score	Probability of functional impact calculated by aligning homologous protein sequences	Numerical	Median
	dbNSFP_SIFT4G_score	Probability of functional impact calculated by aligning homologous protein sequences	Numerical	Median
Position	EXON	Exon number divided by the number of total exons	Numerical	No missing value	Ensembl Variant Effect Predictor (version 86)
	cDNA_position	Relative position of base pair in cDNA sequence	Numerical	No missing value
	CDS_position	Relative position of base pair in coding sequence	Numerical	No missing value
	Protein_position	Relative position of amino acid in protein	Numerical	No missing value
Others	gnomAD2_InbreedingCoeff	Excess heterozygosity	Numerical	Median	gnomAD (release 2.1.1)
	gnomAD2_segdup	Segmental duplication regions	True or False	No missing value
	gnomAD2_has_star	Variant site coincides with a spanning deletion	True or False	No missing value
	dbNSFP_APPRIS	Alternatively spliced transcript annotation	Principal 1, Principal 2, Principal 3, Principal 4, Principal 5, Alternative 1, Alternative 2, or Not Annotated	No missing value	dbNSFP (version 4.1a)
	dbNSFP_codon_degeneracy	Codon degenerate type	0, 2, 3, or Not Annotated	No missing value
	dbNSFP_codonpos	Position in the codon	Integer (1 to 3)	No missing value
	dbNSFP_Interpro_domain	InterPro domain annotated	True or False	No missing value
	dbNSFP_Reliability_index	Number of observed component scores for MetaSVM and MetaLR in dbNSFP	Integer (1 to 10)	No missing value
	dbNSFP_LRT_Omega	Estimated nonsynonymous-to-synonymous-rate ratio for LRT	Numerical	Median
	dbscSNV_ADA_SCORE	Probability of affecting splicing predicted by AdaBoost	Numerical	0	dbscSNV (version 1.1)
	dbscSNV_RF_SCORE	Probability of affecting splicing predicted by random forest	Numerical	0
	dbSNP_ASP	Assembly specific	True or False	No missing value	dbSNP (build 151)
Missing value flag	notRepo_AF_gnomAD	Not reported in gnomAD (minor allele frequencies and gnomAD2_InbreedingCoeff)	True or False	N/A	N/A
	notRepo_AF_KOVA	Not reported in KOVA	True or False	N/A
	notRepo_AF_KRGDB	Not reported in KRGDB	True or False	N/A
	notRepo_AF_dbNSFP	Not reported in UK10K (annotated by dbNSFP)	True or False	N/A
	notRepo_LRT	LRT scores and nonsynonymous-to-synonymous-rate ratio (dbNSFP_LRT_Omega) values are not reported	True or False	N/A
	notRepo_MutationAssessor	MutationAssessor scores are not reported	True or False	N/A
	notRepo_SIFT	SIFT and SIFT 4G scores are not reported	True or False	N/A
	notRepo_dbscADA	Probabilities of affecting splicing predicted by AdaBoost are not reported	True or False	N/A
	notRepo_dbscRF	Probabilities of affecting splicing predicted by random forest are not reported	True or False	N/A
