# Supplementary material for: Gene-specific machine learning for pathogenicity prediction of rare BRCA1 and BRCA2 missense variants
Source: Sci Rep. 2023 Jun 28;13:10478. doi: 10.1038/s41598-023-37698-6 (PMC10307865; doi:10.1038/s41598-023-37698-6)
Supplement: Supplementary file 4 — Supplementary Table S4. [file 41598_2023_37698_MOESM4_ESM.xlsx]

## Sheet: BRCA1
Supplementary Table S4. The area under the precision-recall curve of gene-specific and disease-specific machine learning models, as well as popular pathogenicity predictors trained using all variants, on ten test datasets generated through repeated random subsampling for BRCA1. Paired one-tailed t-tests were conducted to compare each model with the best one. SD: standard deviation. XGBoost: extre…
Machine learning method or predictor	Training variants	1	2	3	4	5	6	7	8	9	10	Mean	SD	P-value of t-test against the best method
RF	Gene-specific	1	0.9819	1	0.9491	0.9951	0.9855	0.9734	0.9951	0.9754	0.9798	0.98353	0.0155808	N/A
XGBoost	Disease-specific	0.99078	0.975998	1	0.950808	0.973179	1	0.957011	0.99078	0.955099	0.989779	0.978343	0.0187494	0.10617
XGBoost	Gene-specific	1	0.9703	0.9732	0.9809	0.9908	0.9841	0.9606	0.9398	0.971	0.9563	0.9727	0.0175651	0.0800986
RF	Disease-specific	0.995072	0.975998	1	0.936155	0.961213	0.99078	0.937566	0.981716	0.962975	0.971038	0.971251	0.0222188	0.00849287
RBF-SVM	Disease-specific	0.963512	0.971038	0.973554	0.956191	0.927037	0.928187	0.917351	0.973554	0.933994	0.95545	0.949987	0.0214166	0.000641925
Elastic net	Gene-specific	1	0.9375	1	0.9448	0.9579	0.9817	0.8073	0.8499	0.9165	0.9809	0.93765	0.0642787	0.021867
RBF-SVM	Gene-specific	0.9898	0.9131	1	0.9519	0.9401	0.9424	0.8295	0.8824	0.9234	0.9951	0.93677	0.0534231	0.0095285
DNN	Gene-specific	0.9951	0.9635	1	0.8662	0.9589	0.9375	0.8587	0.8477	0.9427	0.9951	0.93654	0.0587374	0.00999184
Ridge	Gene-specific	1	0.9817	1	0.8999	0.9419	0.9624	0.7992	0.8827	0.8997	0.9951	0.93626	0.0655578	0.0171556
Elastic net	Disease-specific	0.971038	0.962592	0.984061	0.933482	0.908062	0.90625	0.891067	0.908267	0.934208	0.932385	0.933141	0.0309825	0.000280659
Lasso	Disease-specific	0.971038	0.958395	0.977846	0.943696	0.890896	0.908496	0.895862	0.893191	0.938389	0.924214	0.930202	0.0326301	0.000488236
DNN	Disease-specific	0.9778	0.9584	0.9898	0.9068	0.8964	0.9082	0.8409	0.8585	0.9478	0.9446	0.92292	0.0493172	0.00143801
Ridge	Disease-specific	0.962184	0.955099	1	0.864711	0.894748	0.921868	0.838532	0.914906	0.917097	0.959221	0.922837	0.0485783	0.000558538
Linear-SVM	Disease-specific	0.921528	0.953037	0.984061	0.936707	0.921143	0.898871	0.892622	0.900522	0.941347	0.855205	0.920504	0.0360631	0.000252199
Lasso	Gene-specific	1	0.9604	0.9414	0.9507	0.9446	0.9612	0.7342	0.721	0.942	0.9618	0.91173	0.0985479	0.0242921
ClinPred	Genome-wide	0.93638	0.885838	0.995072	0.914122	0.88731	0.900767	0.894643	0.830774	0.883015	0.90639	0.903431	0.0421061	0.000107248
BayesDel-MaxAF	Genome-wide	0.8547	0.913465	0.973813	0.882195	0.93977	0.831834	0.863911	0.881702	0.905758	0.90634	0.895349	0.0417949	3.78651e-05
Linear-SVM	Gene-specific	1	0.9318	0.8066	0.7667	0.6551	0.929	0.7365	0.9228	0.65	0.895	0.82935	0.12391	0.00138438
BayesDel	Genome-wide	0.763384	0.879426	0.903111	0.758227	0.836645	0.75401	0.752298	0.787947	0.735556	0.797482	0.796809	0.0576986	6.80173e-07
REVEL	Genome-wide	0.75219	0.881746	0.789484	0.770761	0.749674	0.738944	0.739519	0.790185	0.735219	0.882798	0.783052	0.055905	8.70959e-07
