# Supplementary material for: Gene-specific machine learning for pathogenicity prediction of rare BRCA1 and BRCA2 missense variants
Source: Sci Rep. 2023 Jun 28;13:10478. doi: 10.1038/s41598-023-37698-6 (PMC10307865; doi:10.1038/s41598-023-37698-6)
Supplement: Supplementary file 5 — Supplementary Table S5. [file 41598_2023_37698_MOESM5_ESM.xlsx]

## Sheet: BRCA2
Supplementary Table S5. The area under the precision-recall curve of gene-specific and disease-specific machine learning models on ten test datasets generated through repeated random subsampling for BRCA2. Paired two-tailed t-tests and the Pitman-Morgan tests were conducted to compare the models generated using the same algorithm but trained with different types of variants. SD: standard deviatio…
Machine learning method	Training variants	1	2	3	4	5	6	7	8	9	10	Mean	SD	P-value of t-test	P-value of Pitman-Morgan test
Lasso	Gene-specific	1	0.6919	0.5087	0.863	0.8525	0.5979	0.7222	0.753	0.8994	0.7025	0.75911	0.147211	0.0316962	0.02559
	Disease-specific	0.9743	0.84	0.9743	0.8249	0.8762	0.7975	0.9555	0.8784	0.8588	0.8762	0.88561	0.0624443
Ridge	Gene-specific	0.9439	0.5774	0.6375	0.9041	0.9107	0.6123	0.9743	0.7021	0.8421	0.5079	0.76123	0.172245	0.0166046	0.0005887
	Disease-specific	1	0.8588	0.9439	0.913	0.8762	0.8735	0.9439	0.9251	0.8588	0.8879	0.90811	0.0457113
Elastic net	Gene-specific	0.6731	0.5634	0.6935	0.8707	0.9251	0.6123	0.9067	0.7021	0.9411	0.3873	0.72753	0.18196	0.013281	0.001563
	Disease-specific	1	0.8588	0.9743	0.9012	0.8762	0.8735	0.9439	0.9107	0.8588	0.8622	0.90596	0.050882
XGBoost	Gene-specific	1	0.9397	0.8669	0.9555	1	0.8879	0.8588	0.8735	0.8433	0.9411	0.91667	0.0581409	0.00453538	0.009157
	Disease-specific	1	0.7278	0.7954	0.9067	1	0.7954	0.7912	0.819	0.6359	0.7912	0.82626	0.11411
RF	Gene-specific	1	0.9067	0.9743	0.9555	0.9439	0.9067	1	1	0.8588	0.9206	0.94665	0.0482785	0.287187	0.6321
	Disease-specific	1	0.9067	0.9743	0.9041	0.9251	0.8879	1	1	0.8588	0.9411	0.9398	0.0515373
Linear-SVM	Gene-specific	1	0.7943	0.2895	0.6615	0.7813	0.5575	1	0.6026	0.738	0.6657	0.70904	0.210051	0.0122834	0.004218
	Disease-specific	1	0.7932	0.9743	0.9298	0.9206	0.8994	0.9555	0.8177	0.9439	0.9743	0.92087	0.0676471
RBF-SVM	Gene-specific	1	0.5465	0.9439	0.9743	0.9555	0.7724	0.8994	0.7089	0.853	0.7109	0.83648	0.14754	0.147996	0.04776
	Disease-specific	0.9743	0.7165	0.9743	0.9298	0.8879	0.7724	0.9555	0.8512	0.8588	0.9439	0.88646	0.0877385
DNN	Gene-specific	1	0.5866	0.6964	0.8476	0.9251	0.7134	0.8615	0.8256	0.8372	0.697	0.79904	0.123877	0.00759412	0.0051
	Disease-specific	1	0.9251	0.9251	0.9107	0.8743	0.9743	0.9555	0.9743	0.8879	0.9041	0.93313	0.0412896
