# Supplementary material for: Gene-specific machine learning for pathogenicity prediction of rare BRCA1 and BRCA2 missense variants
Source: Sci Rep. 2023 Jun 28;13:10478. doi: 10.1038/s41598-023-37698-6 (PMC10307865; doi:10.1038/s41598-023-37698-6)
Supplement: Supplementary file 6 — Supplementary Table S6. [file 41598_2023_37698_MOESM6_ESM.xlsx]

## Sheet: BRCA2
Supplementary Table S6. The area under the precision-recall curve of gene-specific and disease-specific machine learning models, as well as popular pathogenicity predictors trained using all variants, on ten test datasets generated through repeated random subsampling for BRCA2. Paired one-tailed t-tests were conducted to compare each model with the best one. SD: standard deviation. XGBoost: extre…
Machine learning method or predictor	Training variants	1	2	3	4	5	6	7	8	9	10	Mean	SD	P-value of t-test against the best method
RF	Gene-specific	1	0.9067	0.9743	0.9555	0.9439	0.9067	1	1	0.8588	0.9206	0.94665	0.0482785	N/A
RF	Disease-specific	1	0.9067	0.9743	0.9041	0.9251	0.8879	1	1	0.8588	0.9411	0.9398	0.0515373	0.143593
DNN	Disease-specific	1	0.9251	0.9251	0.9107	0.8743	0.9743	0.9555	0.9743	0.8879	0.9041	0.93313	0.0412896	0.169332
Linear-SVM	Disease-specific	1	0.7932	0.9743	0.9298	0.9206	0.8994	0.9555	0.8177	0.9439	0.9743	0.92087	0.0676471	0.157514
XGBoost	Gene-specific	1	0.9397	0.8669	0.9555	1	0.8879	0.8588	0.8735	0.8433	0.9411	0.91667	0.0581409	0.103464
Ridge	Disease-specific	1	0.8588	0.9439	0.913	0.8762	0.8735	0.9439	0.9251	0.8588	0.8879	0.90811	0.0457113	0.000454297
Elastic net	Disease-specific	1	0.8588	0.9743	0.9012	0.8762	0.8735	0.9439	0.9107	0.8588	0.8622	0.90596	0.050882	0.0013567
ClinPred	Genome-wide	1	0.8879	0.769	0.9555	0.9251	0.9041	0.9251	0.8897	0.7742	0.8879	0.89185	0.0723252	0.0134982
RBF-SVM	Disease-specific	0.9743	0.7165	0.9743	0.9298	0.8879	0.7724	0.9555	0.8512	0.8588	0.9439	0.88646	0.0877385	0.0136586
Lasso	Disease-specific	0.9743	0.84	0.9743	0.8249	0.8762	0.7975	0.9555	0.8784	0.8588	0.8762	0.88561	0.0624443	0.00138084
RBF-SVM	Gene-specific	1	0.5465	0.9439	0.9743	0.9555	0.7724	0.8994	0.7089	0.853	0.7109	0.83648	0.14754	0.0153442
XGBoost	Disease-specific	1	0.7278	0.7954	0.9067	1	0.7954	0.7912	0.819	0.6359	0.7912	0.82626	0.11411	0.00145627
BayesDel-MaxAF	Genome-wide	0.8328	0.8244	0.707	1	0.9066	0.8538	0.8708	0.8027	0.6754	0.7573	0.82308	0.0952305	0.00104897
DNN	Gene-specific	1	0.5866	0.6964	0.8476	0.9251	0.7134	0.8615	0.8256	0.8372	0.697	0.79904	0.123877	0.00115529
Ridge	Gene-specific	0.9439	0.5774	0.6375	0.9041	0.9107	0.6123	0.9743	0.7021	0.8421	0.5079	0.76123	0.172245	0.00263857
Lasso	Gene-specific	1	0.6919	0.5087	0.863	0.8525	0.5979	0.7222	0.753	0.8994	0.7025	0.75911	0.147211	0.00188176
Elastic net	Gene-specific	0.6731	0.5634	0.6935	0.8707	0.9251	0.6123	0.9067	0.7021	0.9411	0.3873	0.72753	0.18196	0.00225579
Linear-SVM	Gene-specific	1	0.7943	0.2895	0.6615	0.7813	0.5575	1	0.6026	0.738	0.6657	0.70904	0.210051	0.0028175
BayesDel	Genome-wide	0.7502	0.7165	0.5419	1	0.7394	0.7845	0.7387	0.6251	0.5189	0.4989	0.69141	0.151323	0.000194198
REVEL	Genome-wide	0.7308	0.734	0.6353	0.9743	0.6416	0.7261	0.6586	0.4733	0.5663	0.5452	0.66855	0.13771	9.24184e-05
