# Supplementary material for: Gene-specific machine learning for pathogenicity prediction of rare BRCA1 and BRCA2 missense variants
Source: Sci Rep. 2023 Jun 28;13:10478. doi: 10.1038/s41598-023-37698-6 (PMC10307865; doi:10.1038/s41598-023-37698-6)
Supplement: Supplementary file 7 — Supplementary Table S7. [file 41598_2023_37698_MOESM7_ESM.xlsx]

## Sheet: BRCA1
Supplementary Table S7. Accuracy, sensitivity (i.e., recall), specificity, positive predictive value (PPV) (i.e., precision), F1 score, and the area under the receiver operating chracteritics curve (AUROC) of gene-specific and disease-specific machine learning models on ten test datasets generated through repeated random subsampling for BRCA1. Means and standard deviations are shown. For each per…
Machine learning method	Training variants	Accuracy	Sensitivity (=recall)	Specificity	PPV (=precision)	F1 score	AUROC
Lasso	Gene-specific	0.9360±0.0247	0.9714±0.0369	0.9292±0.0257	0.7335±0.0800*	0.8341±0.0585	0.9503±0.0265
	Disease-specific	0.9407±0.0265	0.9643±0.0607*	0.9361±0.0301*	0.7553±0.0940	0.8438±0.0654	0.9502±0.0331
Ridge	Gene-specific	0.9081±0.0317	0.9857±0.0301*	0.8931±0.0347	0.6492±0.0787	0.7809±0.0630	0.9394±0.0279
	Disease-specific	0.8872±0.0334	0.9714±0.0369	0.8708±0.0393	0.6034±0.0895	0.7412±0.0659	0.9211±0.0267
Elastic net	Gene-specific	0.9395±0.0284	0.9786±0.0345*	0.9319±0.0324	0.7464±0.0920*	0.8441±0.0641	0.9553±0.0251
	Disease-specific	0.9326±0.0256	0.9786±0.0345*	0.9236±0.0309	0.7228±0.0905	0.8285±0.0588	0.9511±0.0213
XGBoost	Gene-specific	0.9500±0.0198*	0.9643±0.0607*	0.9472±0.0243*	0.7883±0.0807*	0.8642±0.0496*	0.9558±0.0291
	Disease-specific	0.9547±0.0201*	0.9929±0.0226*	0.9472±0.0252*	0.7938±0.0886*	0.8795±0.0502*	0.9700±0.0137
RF	Gene-specific	0.9488±0.0234*	0.9929±0.0226*	0.9403±0.0262*	0.7718±0.0927*	0.8662±0.0587*	0.9666±0.0198
	Disease-specific	0.9407±0.0254	0.9857±0.0301*	0.9319±0.0289*	0.7473±0.0989	0.8472±0.0628	0.9588±0.0224
Linear-SVM	Gene-specific	0.9058±0.0501	0.9571±0.0499	0.8958±0.0557	0.6630±0.1394	0.7772±0.1027	0.9265±0.0435
	Disease-specific	0.9349±0.0275	0.9429±0.0563	0.9333±0.0357*	0.7472±0.1016	0.8288±0.0618	0.9381±0.0266
RBF-SVM	Gene-specific	0.9233±0.0286	0.9714±0.0499*	0.9139±0.0276	0.6925±0.0811	0.8071±0.0665	0.9427±0.0348
	Disease-specific	0.9244±0.0259	0.9643±0.0505*	0.9167±0.0314	0.7014±0.0857	0.8088±0.0569	0.9405±0.0268
DNN	Gene-specific	0.9093±0.0487	0.9857±0.0301*	0.8944±0.0552	0.6667±0.1420	0.7890±0.0998	0.9852±0.0184*
	Disease-specific	0.9151±0.0280	0.9786±0.0482*	0.9028±0.0359	0.6719±0.0855	0.7930±0.0566	0.9848±0.0089*
