# Supplementary material for: Gene-specific machine learning for pathogenicity prediction of rare BRCA1 and BRCA2 missense variants
Source: Sci Rep. 2023 Jun 28;13:10478. doi: 10.1038/s41598-023-37698-6 (PMC10307865; doi:10.1038/s41598-023-37698-6)
Supplement: Supplementary file 8 — Supplementary Table S8. [file 41598_2023_37698_MOESM8_ESM.xlsx]

## Sheet: BRCA2
Supplementary Table S8. Accuracy, sensitivity (i.e., recall), specificity, positive predictive value (PPV) (i.e., precision), F1 score, and the area under the receiver operating chracteritics curve (AUROC) of gene-specific and disease-specific machine learning models on ten test datasets generated through repeated random subsampling for BRCA2. Means and standard deviations are shown. For each per…
Machine learning method	Training variants	Accuracy	Sensitivity (=recall)	Specificity	PPV (=precision)	F1 score	AUROC
Lasso	Gene-specific	0.9418±0.0247	0.8667±0.1315	0.9479±0.0272	0.6014±0.1333	0.7000±0.1066	0.9073±0.0638
	Disease-specific	0.9671±0.0107*	0.7833±0.1372	0.9822±0.0066*	0.7855±0.0587*	0.7792±0.0790	0.8828±0.0678
Ridge	Gene-specific	0.9481±0.0202	0.8167±0.3282*	0.9589±0.0242	0.6321±0.1153	0.7366±0.1118	0.8878±0.1566
	Disease-specific	0.9544±0.0181	0.9333±0.0861	0.9562±0.0212	0.6519±0.0965	0.7617±0.0724	0.9447±0.0401
Elastic net	Gene-specific	0.9443±0.0200	0.8833±0.1581	0.9493±0.0233	0.6021±0.1002	0.7075±0.0977	0.9163±0.0751
	Disease-specific	0.9646±0.0131	0.9167±0.0878	0.9685±0.0171	0.7212±0.0964	0.8003±0.0568	0.9426±0.0395
XGBoost	Gene-specific	0.9734±0.0111*	0.9667±0.0703*	0.9740±0.0120*	0.7619±0.0830*	0.8486±0.0581*	0.9703±0.0342
	Disease-specific	0.9734±0.0152*	1.0000±0.0000*	0.9712±0.0164	0.7564±0.1194*	0.8568±0.0748*	0.9856±0.0082
RF	Gene-specific	0.9759±0.0152*	0.9500±0.0805	0.9781±0.0173*	0.8029±0.1324*	0.8622±0.0779*	0.9640±0.0383
	Disease-specific	0.9646±0.0131	0.9833±0.0527*	0.9630±0.0130	0.6932±0.0821	0.8109±0.0633	0.9732±0.0278
Linear-SVM	Gene-specific	0.9329±0.0286	0.9000±0.1165	0.9356±0.0317	0.5591±0.1333	0.6803±0.1082	0.9178±0.0569
	Disease-specific	0.9405±0.0158	0.9500±0.0805	0.9397±0.0185	0.5729±0.0713	0.7109±0.0584	0.9449±0.0378
RBF-SVM	Gene-specific	0.9582±0.0207	0.9167±0.1179	0.9616±0.0231	0.6851±0.1283	0.7749±0.0968	0.9392±0.0568
	Disease-specific	0.9494±0.0253	0.9667±0.0703*	0.9479±0.0287	0.6296±0.1264	0.7537±0.0901	0.9573±0.0333
DNN	Gene-specific	0.9354±0.0345	0.8833±0.1581	0.9397±0.0394	0.5974±0.1960	0.6892±0.1259	0.9733±0.0193
	Disease-specific	0.9570±0.0200	0.9500±0.1125*	0.9575±0.0237	0.6745±0.1435	0.7766±0.0940	0.9934±0.0047*
