# Supplementary material for: Gene-specific machine learning for pathogenicity prediction of rare BRCA1 and BRCA2 missense variants
Source: Sci Rep. 2023 Jun 28;13:10478. doi: 10.1038/s41598-023-37698-6 (PMC10307865; doi:10.1038/s41598-023-37698-6)
Supplement: Supplementary file 9 — Supplementary Table S9. [file 41598_2023_37698_MOESM9_ESM.xlsx]

## Sheet: BRCA1_Importance_XGB_GS
Supplementary Table S9. The feature importance of each feature identified by gene-specific extreme gradient boosting on ten training datasets generated through repeated random subsampling for BRCA1. The feature rankings were calculated based on mean feature importance. SD: standard deviation. *: The importance of dbNSFP_APPRIS and dbNSFP_codon_degeneracy was calculated for each of their respectiv…
Category	Feature name	1	2	3	4	5	6	7	8	9	10	Mean	SD	Rank
Minor allele frequency	gnomAD2_AF	10.46	10.71	15.61	9.97	31.81	15.89	9.2	11.91	9.43	11.45	13.644	6.80266	3
	gnomAD2_AF_afr	0	0	0	0	0	0	0	0	0	0	0	0	31
	gnomAD2_AF_amr	0	0	0	0	0.28	0.76	0	0	0	0	0.104	0.246721	24
	gnomAD2_AF_asj	0	0	0	0	0	0	0	0	0	0	0	0	31
	gnomAD2_AF_eas	0	0	0	0	0	0	0	0	0	0	0	0	31
	gnomAD2_AF_fin	0	0	0	0	0	0	0	0	0	0	0	0	31
	gnomAD2_AF_nfe	0.29	1.29	0.07	0	0.07	0	0.09	0	0.12	0	0.193	0.395532	20
	gnomAD2_AF_sas	0	0	0	0	0	0	0	0	0	0	0	0	31
	gnomAD2_AF_oth	0	0	0	0	0	0	0	0	0	0	0	0	31
	gnomAD2_AF_female	1.47	0.37	4.88	4.04	6.96	3.71	0.32	1.34	2.04	4.08	2.921	2.16084	7
	gnomAD2_AF_male	0.7	5.61	12.09	0.07	2.8	7.03	0.38	4.3	3.35	2.81	3.914	3.6508	5
	KOVA_KOVA_AF	0	0	0	0	0	0	0	0	0	0	0	0	31
	KRGDB_KRGDB1100_AF	0	0	0	0	0	0	0	0	0	0	0	0	31
	dbNSFP_ALSPAC_AF	0	0	0	0	0	0	0	0	0	0	0	0	31
	dbNSFP_TWINSUK_AF	0	0	0	0	0	0	0	0	0	0	0	0	31
	dbNSFP_UK10K_AF	0	0	0	0	0	0	0	0	0	0	0	0	31
Site conservation score	dbNSFP_bStatistic	1.02	0.06	0.19	1.1	2.78	3.96	1.31	0.06	0.69	0.13	1.13	1.29717	11
	dbNSFP_GERP++_RS	0.25	0.03	0.03	0.35	0	0.02	0	0.03	0.2	0.01	0.092	0.126298	26
	dbNSFP_phastCons100way_vertebrate	0.19	0	0.05	0.11	0	0	0	0.01	0	0.38	0.074	0.124918	27
	dbNSFP_phastCons30way_mammalian	0.32	0.02	0.98	0	0.5	0.61	0.07	0.9	0.21	0.61	0.422	0.355209	17
	dbNSFP_phastCons17way_primate	0.1	0.19	0.02	0.05	0.06	0.02	0.02	0.11	0.46	0.14	0.117	0.133254	23
	dbNSFP_phyloP100way_vertebrate	44.4	46.65	8.01	39.52	28.34	41.66	57.02	59.61	21.8	3.32	35.033	19.2356	1
	dbNSFP_phyloP30way_mammalian	1.41	0.05	0.11	0.07	0.01	0.08	0.43	0	0.32	0.08	0.256	0.428491	19
	dbNSFP_phyloP17way_primate	0	0	0.01	0.08	0.09	0	0	0	0.64	0.12	0.094	0.19727	25
	dbNSFP_SiPhy_29way_logOdds	0.31	3.15	0.17	0.07	0.08	0	0.58	0.12	0.04	0.63	0.515	0.951948	15
Predicted functional-impact score	dbNSFP_integrated_fitCons_score	0	0	0	0	0.12	0	0	0	0	0	0.012	0.0379473	29
	dbNSFP_LRT_score	0.12	0.4	0.88	0.01	2.93	0.74	1.06	0.7	0.03	1.11	0.798	0.853747	14
	dbNSFP_MutationAssessor_score	0.82	0	0.8	0.37	0.68	0.59	0	0.17	0	0.05	0.348	0.346436	18
	dbNSFP_SIFT_score	1.82	1.59	0	0.73	0	1.82	0.64	1.83	0	0.06	0.849	0.832659	13
	dbNSFP_SIFT4G_score	21.4	13.27	39.24	24.75	12.89	16.09	20.03	8.07	17.38	33.78	20.69	9.66178	2
Position	EXON	3.7	1.7	4.13	1.41	2.78	0.45	0.66	7.11	3.74	4.3	2.998	2.03145	6
	cDNA_position	2.11	4.48	0.28	3.72	0.49	2.27	2.51	0.83	2.37	0.63	1.969	1.41678	10
	CDS_position	0	0	0	0	0	0	0	0	0	0	0	0	31
	Protein_position	0	0	0	0	0	0	0	0	0	0	0	0	31
Others	gnomAD2_InbreedingCoeff	0	0	0.28	0	0	0	0	0	0.19	0.93	0.14	0.295033	22
	gnomAD2_segdup	0	0	0	0	0	0	0	0	0	0	0	0	31
	gnomAD2_has_star	0	0	0	0	0	0	0	0	0	0	0	0	31
	*dbNSFP_APPRIS (Principal 1)	0	0	0	0	0	0	0	0	0	0	0	0	31
	*dbNSFP_APPRIS (Principal 2)	0	0	0	0	0	0	0	0	0	0	0	0	31
	*dbNSFP_APPRIS (Principal 3)	0	0	0	0	0	0	0	0	0	0	0	0	31
	*dbNSFP_APPRIS (Alternative 2)	0	0	0	0	0	0	0	0	0	0	0	0	31
	*dbNSFP_codon_degeneracy (0)	0	0	0	0	0	0	0	0	0	0	0	0	31
	*dbNSFP_codon_degenaracy (2)	0	0	0	0	0	0	0	0	0	0	0	0	31
	*dbNSFP_codon_degenaracy (3)	0	0	0	0	0	0	0	0	0	0	0	0	31
	dbNSFP_codonpos	0	0.01	0.1	0	0	0.35	0	0	0	0	0.046	0.111275	28
	dbNSFP_Interpro_domain	0.15	2.85	0	1.12	0	0	0.38	0.09	0.13	0	0.472	0.90314	16
	dbNSFP_Reliability_index	0	0	0	0	0	0	0	0	0	0	0	0	31
	dbNSFP_LRT_Omega	3.03	4.17	2.61	5.11	3.44	0.02	1.27	0.69	27.54	33.6	8.148	12.0043	4
	dbscSNV_ADA_SCORE	2.92	3.42	2.31	7.17	0.55	0	3.38	0	0	0.36	2.011	2.3186	8
	dbscSNV_RF_SCORE	3.02	0	5.65	0	0	0	0	2.12	9.3	0	2.009	3.19142	9
	dbSNP_ASP	0	0	0	0	0	0	0	0	0	0	0	0	31
Missing value flag	notRepo_AF_gnomAD	0	0	0	0	0	0	0.01	0	0.02	0	0.003	0.00674949	30
	notRepo_AF_KOVA	0	0	0	0	0	0	0	0	0	0	0	0	31
	notRepo_AF_KRGDB	0	0	0	0	0	0	0	0	0	0	0	0	31
	notRepo_AF_dbNSFP	0	0	0	0	0	0	0	0	0	0	0	0	31
	notRepo_LRT	0	0	0	0	0	0	0	0	0	0	0	0	31
	notRepo_MutationAssessor	0	0	1.52	0	0	0	0	0	0	0	0.152	0.480666	21
	notRepo_SIFT	0	0	0	0	0	0	0	0	0	0	0	0	31
	notRepo_dbscADA	0	0	0	0.17	2.33	3.93	0.64	0	0	1.43	0.85	1.33883	12
	notRepo_dbscRF	0	0	0	0	0	0	0	0	0	0	0	0	31
