# Supplementary material for: Gene-specific machine learning for pathogenicity prediction of rare BRCA1 and BRCA2 missense variants
Source: Sci Rep. 2023 Jun 28;13:10478. doi: 10.1038/s41598-023-37698-6 (PMC10307865; doi:10.1038/s41598-023-37698-6)
Supplement: Supplementary file 10 — Supplementary Table S10. [file 41598_2023_37698_MOESM10_ESM.xlsx]

## Sheet: BRCA1_Importance_XGB_DS
Supplementary Table S10. The feature importance of each feature identified by disease-specific extreme gradient boosting on ten training datasets generated through repeated random subsampling for BRCA1. The feature rankings were calculated based on mean feature importance. SD: standard deviation. *: The importance of dbNSFP_APPRIS and dbNSFP_codon_degeneracy was calculated for each of their respe…
Category	Feature name	1	2	3	4	5	6	7	8	9	10	Mean	SD	Rank
Minor allele frequency	gnomAD2_AF	20.18	24.81	25.57	21.39	23.05	24.5	27.66	29.96	21.13	19.74	23.799	3.34291	2
	gnomAD2_AF_afr	0	0	0.01	0	0	0	0	0	0	0	0.001	0.00316228	45
	gnomAD2_AF_amr	0	0	0.03	0	0.12	0	0	0.06	0.01	0.06	0.028	0.0404969	36
	gnomAD2_AF_asj	0	0	0	0	0	0	0	0	0	0	0	0	47
	gnomAD2_AF_eas	0	0	0	0	0	0	0	0	0	0	0	0	47
	gnomAD2_AF_fin	0.19	0.11	0.09	0.14	0.1	0.09	0.01	0.08	0.13	0.13	0.107	0.046916	28
	gnomAD2_AF_nfe	0.04	0.12	0.01	0.1	0.08	0.01	0.05	0.06	0.05	0.05	0.057	0.0352924	32
	gnomAD2_AF_sas	0.11	0.18	0.12	0.11	0.05	0.14	0	0.08	0.07	0.11	0.097	0.0498999	29
	gnomAD2_AF_oth	0.74	0.5	0.79	0.61	0.71	0.84	0.64	0.53	0.68	0.92	0.696	0.132765	15
	gnomAD2_AF_female	12.47	4.58	3.54	7.96	7.22	7.18	9.04	3.37	8.89	8.3	7.255	2.80281	4
	gnomAD2_AF_male	27.32	31.24	30.88	31.23	30.7	29.48	25.34	26.92	29.88	31.65	29.464	2.18158	1
	KOVA_KOVA_AF	0	0	0	0	0	0	0	0	0	0	0	0	47
	KRGDB_KRGDB1100_AF	0	0	0	0	0	0	0	0	0	0	0	0	47
	dbNSFP_ALSPAC_AF	0.01	0.03	0.08	0.02	0.06	0.05	0	0.03	0.05	0.04	0.037	0.0240601	35
	dbNSFP_TWINSUK_AF	0	0	0	0	0	0	0	0	0	0	0	0	47
	dbNSFP_UK10K_AF	0.01	0.02	0	0	0	0.03	0.03	0.02	0.01	0.02	0.014	0.0117379	38
Site conservation score	dbNSFP_bStatistic	1.59	1.59	1.8	1.53	1.66	1.65	0.99	1.7	1.57	1.51	1.559	0.217432	12
	dbNSFP_GERP++_RS	0.15	0.29	0.33	0.69	0.42	0.08	0.26	0.29	0.58	0.36	0.345	0.183136	21
	dbNSFP_phastCons100way_vertebrate	1.11	0.4	0.03	0.97	0.02	0.69	0.3	0.02	2.65	1.11	0.73	0.804598	14
	dbNSFP_phastCons30way_mammalian	0.62	0.42	0.72	0.49	0.45	0.77	0.21	0.75	0.55	0.64	0.562	0.174789	16
	dbNSFP_phastCons17way_primate	0.27	0.18	0.12	0.12	0.38	0.21	0.18	0.2	0.26	0.3	0.222	0.0814862	25
	dbNSFP_phyloP100way_vertebrate	3.8	3.8	4.65	3.7	4.33	3.35	4.9	5.85	3.17	2.62	4.017	0.93967	6
	dbNSFP_phyloP30way_mammalian	0.26	0.21	0.24	0.21	0.17	0.16	0.11	0.22	0.13	0.16	0.187	0.0485455	26
	dbNSFP_phyloP17way_primate	0.36	0.5	0.49	0.64	0.44	0.52	0.17	0.38	0.82	0.72	0.504	0.187747	18
	dbNSFP_SiPhy_29way_logOdds	0.52	1.46	1.87	1.97	1.8	2.81	2.82	3.37	0.54	3.7	2.086	1.09	10
Predicted functional-impact score	dbNSFP_integrated_fitCons_score	0.47	0.37	0.39	0.4	0.46	0.39	0.2	0.31	0.46	0.37	0.382	0.0809389	19
	dbNSFP_LRT_score	10.09	9.83	9.04	7.7	9.16	7.66	8.55	6.89	7.94	7.26	8.412	1.0923	3
	dbNSFP_MutationAssessor_score	3.15	2.72	2.87	2.54	3.16	3.07	2.4	3	2.25	2.64	2.78	0.321109	9
	dbNSFP_SIFT_score	2.41	1.89	1.95	1.68	1.63	2.35	2.05	2.17	2.01	2.33	2.047	0.271377	11
	dbNSFP_SIFT4G_score	3.18	3.2	3.93	4.07	3.73	2.68	3.47	2.89	4.07	4.13	3.535	0.528105	7
Position	EXON	0.11	0.12	0.19	0.29	0.15	0.15	0	0.1	0.18	0.14	0.143	0.0739444	27
	cDNA_position	0.25	0.33	0.11	0.19	0.21	0.16	0.07	0.2	0.43	0.32	0.227	0.108633	24
	CDS_position	0.05	0.05	0.01	0.05	0.05	0.08	0.03	0.04	0.15	0.02	0.053	0.039172	33
	Protein_position	0.14	0.14	0.02	0.05	0.07	0.04	0	0.01	0.04	0.02	0.053	0.0501221	33
Others	gnomAD2_InbreedingCoeff	0.13	0.04	0.18	0.1	0.07	0.09	0	0.12	0.05	0.08	0.086	0.0508156	31
	gnomAD2_segdup	0.03	0.03	0.03	0.01	0	0.03	0	0.04	0.04	0	0.021	0.0166333	37
	gnomAD2_has_star	0	0	0	0	0	0	0	0	0.11	0	0.011	0.0347851	40
	*dbNSFP_APPRIS (Principal 1)	0.31	0.41	0.25	0.22	0.46	0.32	0.3	0.28	0.33	0.38	0.326	0.0730601	22
	*dbNSFP_APPRIS (Principal 2)	0	0	0	0	0	0	0	0	0	0	0	0	47
	*dbNSFP_APPRIS (Principal 3)	0	0	0	0	0	0	0	0	0	0	0	0	47
	*dbNSFP_APPRIS (Alternative 2)	0	0	0	0	0	0	0	0	0.03	0	0.003	0.00948683	42
	*dbNSFP_codon_degeneracy (0)	0.01	0	0	0	0	0	0	0	0	0	0.001	0.00316228	45
	*dbNSFP_codon_degenaracy (2)	0	0	0.01	0	0.01	0.01	0	0.02	0	0.01	0.006	0.00699206	41
	*dbNSFP_codon_degenaracy (3)	0	0	0	0	0	0	0	0	0	0	0	0	47
	dbNSFP_codonpos	0.44	0.34	0.41	0.38	0.35	0.61	0.08	0.34	0.32	0.36	0.363	0.130218	20
	dbNSFP_Interpro_domain	4.58	4.99	4.9	4.73	3.72	4.9	4.43	5.4	4.53	4.95	4.713	0.44627	5
	dbNSFP_Reliability_index	0.58	0.65	0.55	0.51	0.43	0.48	0.42	0.52	0.46	0.57	0.517	0.0724262	17
	dbNSFP_LRT_Omega	2.34	2.56	2.09	3.44	3.27	2.36	4.1	2.24	3.68	2.58	2.866	0.697634	8
	dbscSNV_ADA_SCORE	1.56	1.37	1.46	1.38	0.98	1.25	0.91	1.21	1.45	1.28	1.285	0.208233	13
	dbscSNV_RF_SCORE	0.28	0	0.11	0	0	0	0	0.12	0.07	0.29	0.087	0.114606	30
	dbSNP_ASP	0	0	0	0	0	0	0	0	0	0	0	0	47
Missing value flag	notRepo_AF_gnomAD	0	0	0	0	0	0	0	0.01	0.01	0	0.002	0.00421637	44
	notRepo_AF_KOVA	0	0	0	0	0	0	0	0	0	0	0	0	47
	notRepo_AF_KRGDB	0	0	0	0	0	0	0	0	0	0	0	0	47
	notRepo_AF_dbNSFP	0	0	0	0	0	0	0	0	0	0	0	0	47
	notRepo_LRT	0	0	0	0	0	0	0	0	0	0	0	0	47
	notRepo_MutationAssessor	0.06	0	0	0	0.02	0	0.01	0	0.02	0.01	0.012	0.018738	39
	notRepo_SIFT	0	0	0.01	0	0	0	0	0	0	0.02	0.003	0.00674949	42
	notRepo_dbscADA	0.06	0.52	0.13	0.34	0.32	0.83	0.27	0.19	0.21	0.12	0.299	0.228835	23
	notRepo_dbscRF	0	0	0	0	0	0	0	0	0	0	0	0	47
