# Supplementary material for: Gene-specific machine learning for pathogenicity prediction of rare BRCA1 and BRCA2 missense variants
Source: Sci Rep. 2023 Jun 28;13:10478. doi: 10.1038/s41598-023-37698-6 (PMC10307865; doi:10.1038/s41598-023-37698-6)
Supplement: Supplementary file 11 — Supplementary Table S11. [file 41598_2023_37698_MOESM11_ESM.xlsx]

## Sheet: BRCA2_Importance_RF_GS
Supplementary Table S11. The variable importance of each feature identified by gene-specific random forest learning from ten training datasets generated through repeated random subsampling for BRCA2. Variable importance values were normalized so that their sum over all features equals 100%. The feature rankings were calculated based on mean variable importance. SD: standard deviation. N/A: If a f…
Category	Feature name	1	2	3	4	5	6	7	8	9	10	Mean	SD	Rank
Minor allele frequency	gnomAD2_AF	4.41153	4.58602	4.10914	6.34013	6.00325	5.61304	3.84691	4.04756	4.86461	3.96865	4.77908	0.90187	3
	gnomAD2_AF_afr	1.1218	1.23951	1.08233	0.712203	0.38637	1.60899	0.927003	1.00764	1.35388	1.32026	1.076	0.347155	30
	gnomAD2_AF_amr	1.83077	1.32648	1.42538	1.86876	1.67788	1.46294	0.773352	1.51589	1.46421	1.30666	1.46523	0.310722	29
	gnomAD2_AF_asj	0.347528	0.378695	0.332378	0.173988	0.0665974	0.328001	0.232532	0.315186	0.26826	0.468273	0.291144	0.112527	41
	gnomAD2_AF_eas	0.514524	0.482106	0.383833	0.241584	0.280485	0.56725	0.144521	0.470096	0.314307	0.328456	0.372716	0.134442	38
	gnomAD2_AF_fin	0.449761	0.337514	0.317917	0.189334	0.196494	0.410259	0.194746	0.509809	0.367878	0.374194	0.33479	0.111744	39
	gnomAD2_AF_nfe	3.06453	2.8294	2.66237	2.74872	3.73806	2.79958	2.50044	2.20214	2.63774	2.05824	2.72412	0.464102	19
	gnomAD2_AF_sas	1.21463	0.791141	0.693598	0.533476	0.607852	0.958513	0.491062	0.487285	0.928228	1.02559	0.773137	0.251606	32
	gnomAD2_AF_oth	2.05988	2.02456	1.98573	1.58087	2.20112	1.75595	1.46689	2.1924	2.09873	2.07686	1.9443	0.255152	22
	gnomAD2_AF_female	3.69843	4.14386	3.8861	6.07514	4.95249	4.70593	5.13957	3.26109	2.94149	4.36854	4.31726	0.938717	7
	gnomAD2_AF_male	4.16988	4.2739	4.09392	4.15963	5.44998	3.79656	3.32751	4.34505	4.92636	4.817	4.33598	0.600936	6
	KOVA_KOVA_AF	0.0221257	N/A	0.02156	0.0122819	N/A	0.015922	0.000358832	0.0223975	0.0193593	N/A	0.0162865	0.00794306	48
	KRGDB_KRGDB1100_AF	0.393137	0.178164	0.141004	0.183924	0.107518	0.210188	0.0287408	0.237113	0.133289	0.29051	0.190359	0.101431	42
	dbNSFP_ALSPAC_AF	0.657881	0.357374	0.319946	0.208099	0.279074	0.294914	0.189335	0.716095	0.370486	0.401032	0.379424	0.175801	37
	dbNSFP_TWINSUK_AF	0.585832	0.466037	0.434736	0.350355	0.530914	0.384536	0.468607	0.61254	0.736166	0.52138	0.50911	0.114753	36
	dbNSFP_UK10K_AF	0.850355	0.631967	0.464992	0.307373	0.761414	0.431974	0.674724	0.839298	0.722161	0.828065	0.651232	0.19014	33
Site conservation score	dbNSFP_bStatistic	3.16541	3.66216	3.70859	4.17978	2.95519	3.83171	2.71322	3.09375	4.53237	3.41395	3.52561	0.567785	13
	dbNSFP_GERP++_RS	3.54571	3.98149	3.80477	3.04786	3.60648	4.41168	4.16674	4.44943	5.29828	3.94418	4.02566	0.613515	10
	dbNSFP_phastCons100way_vertebrate	4.47483	4.11293	4.19331	4.21893	5.08807	3.9895	5.52552	4.74631	5.88043	4.2367	4.64665	0.649969	4
	dbNSFP_phastCons30way_mammalian	3.4688	3.97451	3.74463	4.7354	4.77223	3.87009	4.56381	4.70747	2.77685	3.69029	4.03041	0.658554	9
	dbNSFP_phastCons17way_primate	2.65415	3.33261	2.87748	3.16776	2.92595	2.47896	2.7234	2.68181	2.6492	3.54209	2.90334	0.341827	18
	dbNSFP_phyloP100way_vertebrate	4.77744	5.80447	4.68322	5.31041	6.05012	4.74647	5.90782	5.52278	5.48827	5.55309	5.38441	0.497158	1
	dbNSFP_phyloP30way_mammalian	3.08897	3.01333	2.48844	2.87526	2.70955	2.06031	3.03154	2.28123	1.97582	3.13435	2.66588	0.43729	20
	dbNSFP_phyloP17way_primate	2.21696	1.81691	1.59824	1.92929	1.35848	1.5521	1.77946	1.42387	1.49946	1.30419	1.6479	0.285706	24
	dbNSFP_SiPhy_29way_logOdds	4.0807	4.3862	4.37846	2.58562	3.93017	4.20209	4.81298	4.3045	3.48855	4.62354	4.07928	0.639989	8
Predicted functional-impact score	dbNSFP_integrated_fitCons_score	0.878257	0.94561	0.968279	1.13408	0.592482	1.05924	0.753013	0.772727	0.736242	0.877159	0.871709	0.162983	31
	dbNSFP_LRT_score	3.97839	3.71532	4.94929	4.49759	4.10531	5.16371	6.07262	5.5374	6.58962	4.69582	4.93051	0.93016	2
	dbNSFP_MutationAssessor_score	N/A	N/A	N/A	N/A	N/A	N/A	N/A	N/A	N/A	N/A	N/A	N/A	N/A
	dbNSFP_SIFT_score	3.99174	3.54994	4.45989	2.44682	3.40144	5.73718	2.6712	4.47791	3.80134	3.30324	3.78407	0.957739	12
	dbNSFP_SIFT4G_score	4.3753	4.04213	4.96302	3.30104	3.55726	3.40612	4.28109	3.6818	3.98252	4.13838	3.97287	0.505488	11
Position	EXON	2.7187	2.77871	3.30931	3.24338	2.66008	2.64861	3.13223	3.35377	3.12338	3.48728	3.04554	0.315628	16
	cDNA_position	3.2594	2.61902	3.59422	2.85909	3.26169	2.25119	3.1287	3.3356	3.10102	2.89711	3.0307	0.388036	17
	CDS_position	3.38253	2.73577	3.88221	2.83112	3.24284	2.94603	3.69252	2.90325	3.32955	3.21898	3.21648	0.374419	14
	Protein_position	2.27448	2.63999	3.4816	3.77336	2.88388	2.40058	4.04797	3.07868	3.18351	2.77382	3.05379	0.579189	15
Others	gnomAD2_InbreedingCoeff	1.71995	1.79117	1.44856	1.85767	1.43457	2.01589	1.4923	1.46446	1.24107	1.72517	1.61908	0.238379	25
	gnomAD2_segdup	N/A	N/A	N/A	N/A	N/A	N/A	N/A	N/A	N/A	N/A	N/A	N/A	N/A
	gnomAD2_has_star	0.151594	0.20852	0.134925	0.10299	0.02967	0.160588	0.0133651	0.0477354	0.219442	0.104515	0.117334	0.0713391	46
	dbNSFP_APPRIS	N/A	N/A	N/A	N/A	N/A	N/A	N/A	N/A	N/A	N/A	N/A	N/A	N/A
	dbNSFP_codon_degeneracy	0.334485	0.300163	0.476122	0.27637	0.226657	0.249845	0.250644	0.230352	0.332099	0.237267	0.2914	0.076139	40
	dbNSFP_codonpos	0.676414	0.645211	1.0287	0.445729	0.502364	0.644698	0.419062	0.555711	0.768129	0.577388	0.62634	0.177493	34
	dbNSFP_Interpro_domain	N/A	N/A	N/A	N/A	N/A	N/A	N/A	N/A	N/A	N/A	N/A	N/A	N/A
	dbNSFP_Reliability_index	0.22739	0.16587	N/A	0.23977	0.0493055	0.142745	N/A	N/A	0.1021	0.146092	0.153325	0.0667384	44
	dbNSFP_LRT_Omega	5.70717	3.97492	4.93217	4.53613	4.00495	4.46607	5.56001	4.03423	3.33925	4.38783	4.49427	0.735408	5
	dbscSNV_ADA_SCORE	1.38606	2.06113	1.50615	1.93403	1.5786	1.47044	1.56629	1.65896	1.83145	1.69507	1.66882	0.214967	23
	dbscSNV_RF_SCORE	1.78169	2.00843	1.42071	1.04038	1.844	1.39022	1.85488	1.63447	1.28266	1.64249	1.58999	0.301175	26
	dbSNP_ASP	0.176893	0.221127	N/A	0.0628938	0.0181279	0.11324	0.131358	0.201581	0.0912803	0.174061	0.132285	0.0673813	45
Missing value flag	notRepo_AF_gnomAD	2.5358	2.98074	2.14992	3.54833	2.49643	3.27797	2.34182	2.84768	1.72996	2.72607	2.66347	0.535613	21
	notRepo_AF_KOVA	0.0175942	N/A	0.019844	0.0227056	N/A	0.0352568	0.0173863	0.0288749	0.0297398	N/A	0.0244859	0.006898	47
	notRepo_AF_KRGDB	0.231356	0.197791	0.123784	0.130728	0.0814267	0.148564	0.0356782	0.25455	0.16113	0.176955	0.154196	0.0661146	43
	notRepo_AF_dbNSFP	0.925527	0.541272	0.473579	0.372074	0.75797	0.416052	0.254105	0.67556	0.617301	0.56165	0.559509	0.196318	35
	notRepo_LRT	N/A	N/A	N/A	N/A	N/A	N/A	N/A	N/A	N/A	N/A	N/A	N/A	N/A
	notRepo_MutationAssessor	N/A	N/A	N/A	N/A	N/A	N/A	N/A	N/A	N/A	N/A	N/A	N/A	N/A
	notRepo_SIFT	N/A	N/A	N/A	N/A	N/A	N/A	N/A	N/A	N/A	N/A	N/A	N/A	N/A
	notRepo_dbscADA	1.27605	1.85031	1.34623	1.76498	1.2134	1.70142	1.29937	1.63328	1.16422	1.4879	1.47372	0.247979	28
	notRepo_dbscRF	1.12766	1.89552	1.49942	1.84257	1.42182	1.66688	1.3536	1.59867	1.50663	1.36964	1.52824	0.232527	27
