# Supplementary material for: Gene-specific machine learning for pathogenicity prediction of rare BRCA1 and BRCA2 missense variants
Source: Sci Rep. 2023 Jun 28;13:10478. doi: 10.1038/s41598-023-37698-6 (PMC10307865; doi:10.1038/s41598-023-37698-6)
Supplement: Supplementary file 12 — Supplementary Table S12. [file 41598_2023_37698_MOESM12_ESM.xlsx]

## Sheet: BRCA2_Importance_RF_DS
Supplementary Table S12. The variable importance of each feature identified by disease-specific random forest learning from ten training datasets generated through repeated random subsampling for BRCA2. Variable importance values were normalized so that their sum over all features equals 100%. The feature rankings were calculated based on mean variable importance. SD: standard deviation.
Category	Feature name	1	2	3	4	5	6	7	8	9	10	Mean	SD	Rank
Minor allele frequency	gnomAD2_AF	8.18741	8.7891	6.16711	7.95732	9.16743	7.74518	8.58099	7.52448	8.81993	6.81621	7.97552	0.947409	1
	gnomAD2_AF_afr	1.16664	0.991507	1.58797	1.18817	0.985071	1.23886	1.03678	1.4725	0.963221	1.60028	1.2231	0.248282	23
	gnomAD2_AF_amr	2.23189	2.23827	2.87344	2.24397	2.31598	2.45557	2.40889	2.22151	2.30271	2.66818	2.39604	0.21762	17
	gnomAD2_AF_asj	0.341903	0.251798	0.481462	0.303782	0.198055	0.329505	0.222598	0.282116	0.194532	0.451868	0.305762	0.0991361	40
	gnomAD2_AF_eas	0.455915	0.411769	0.664584	0.500411	0.378688	0.584259	0.354225	0.516815	0.39304	0.641291	0.4901	0.11085	36
	gnomAD2_AF_fin	0.215799	0.155309	0.321822	0.206724	0.16619	0.213682	0.155432	0.207224	0.166402	0.34244	0.215102	0.0663647	45
	gnomAD2_AF_nfe	3.55806	3.65648	3.68361	3.77917	3.92403	3.46172	3.54853	3.63591	3.24095	3.33383	3.58223	0.202403	11
	gnomAD2_AF_sas	1.20905	0.972193	1.36354	1.20337	0.994075	1.11123	0.968311	1.15396	0.88613	1.54935	1.14112	0.202953	25
	gnomAD2_AF_oth	2.73523	2.35753	2.65295	2.64307	2.92173	2.39622	2.56468	2.77396	2.58154	2.77332	2.64002	0.174051	15
	gnomAD2_AF_female	6.22238	7.50651	6.03082	7.16005	7.1207	6.90185	7.78562	6.58503	7.5693	5.98647	6.88687	0.655162	3
	gnomAD2_AF_male	7.58251	8.33824	6.66386	7.61407	8.20584	8.03255	7.9727	7.40126	8.64009	7.24716	7.76983	0.584264	2
	KOVA_KOVA_AF	0.0189337	0.00994758	0.0281802	0.0177144	0.0098693	0.019156	0.013362	0.0135892	0.0113502	0.0281382	0.0170241	0.00679315	54
	KRGDB_KRGDB1100_AF	0.201461	0.129441	0.288749	0.180106	0.144719	0.171861	0.120761	0.196924	0.141305	0.283876	0.18592	0.0595231	46
	dbNSFP_ALSPAC_AF	0.384916	0.266144	0.651275	0.372993	0.313358	0.397956	0.253793	0.430062	0.279382	0.580049	0.392993	0.132615	37
	dbNSFP_TWINSUK_AF	0.39778	0.261516	0.498524	0.379634	0.322302	0.329662	0.24154	0.362367	0.304253	0.530814	0.362839	0.0938589	38
	dbNSFP_UK10K_AF	0.611324	0.454693	0.748138	0.568071	0.51637	0.496268	0.415902	0.636091	0.513791	0.694298	0.565495	0.106235	32
Site conservation score	dbNSFP_bStatistic	1.23932	1.17702	1.32348	1.20631	1.19068	1.21616	1.16333	1.2255	1.19963	1.21488	1.21563	0.0440753	24
	dbNSFP_GERP++_RS	3.14146	3.20056	3.1319	3.21991	3.024	3.30033	3.01374	3.51548	3.30791	3.12334	3.19786	0.149519	12
	dbNSFP_phastCons100way_vertebrate	2.83576	3.10283	3.09317	3.15469	2.74473	3.06984	3.33745	3.25661	3.06456	3.32074	3.09804	0.191731	13
	dbNSFP_phastCons30way_mammalian	1.61199	1.45795	1.81429	1.69149	1.44247	1.61733	1.3528	1.64348	1.46992	1.94717	1.60489	0.182555	21
	dbNSFP_phastCons17way_primate	1.86801	1.74339	2.05321	1.84565	1.63562	1.73974	1.60367	1.98965	1.69082	2.16892	1.83387	0.187305	20
	dbNSFP_phyloP100way_vertebrate	4.57602	4.84251	4.46812	4.60382	4.72476	4.72678	4.87955	4.71385	4.83826	4.34635	4.672	0.172823	7
	dbNSFP_phyloP30way_mammalian	2.2752	1.79229	2.30323	2.03044	1.88086	2.02813	1.9733	2.10866	1.97932	2.32326	2.06947	0.181328	18
	dbNSFP_phyloP17way_primate	1.32921	1.01983	1.40701	1.26359	1.1281	1.30088	1.10057	1.23778	1.04012	1.46185	1.2289	0.152203	22
	dbNSFP_SiPhy_29way_logOdds	3.71473	3.63984	3.55412	3.61957	3.62354	3.63058	3.64547	3.63382	3.72756	3.78682	3.6576	0.0666072	10
Predicted functional-impact score	dbNSFP_integrated_fitCons_score	0.750526	0.629012	0.871327	0.755936	0.68113	0.707019	0.628716	0.708292	0.648081	0.831154	0.721119	0.0823719	31
	dbNSFP_LRT_score	5.51271	6.04635	5.35048	5.31019	6.08401	5.44901	5.91534	5.54935	6.15595	5.09053	5.64639	0.374059	5
	dbNSFP_MutationAssessor_score	2.9456	2.69117	3.07331	2.73469	2.64815	2.97086	2.78837	3.01884	2.68856	3.06503	2.86246	0.168634	14
	dbNSFP_SIFT_score	4.74935	4.34409	4.4624	4.27789	4.52811	4.73735	4.52533	4.3809	4.30068	4.28891	4.4595	0.175458	8
	dbNSFP_SIFT4G_score	5.42606	5.63242	5.18317	5.41803	5.48061	5.53688	5.67755	5.41024	5.49636	4.95002	5.42113	0.213884	6
Position	EXON	0.88841	0.797627	1.01048	0.900856	0.861147	0.911891	0.835073	0.870749	0.844271	0.975406	0.889591	0.0643362	26
	cDNA_position	0.903854	0.864139	0.893613	0.82966	0.886322	0.887599	0.861124	0.877376	0.820665	0.86359	0.868794	0.0269469	27
	CDS_position	0.828732	0.815119	0.83152	0.828535	0.808167	0.814094	0.815743	0.838591	0.791162	0.824291	0.819595	0.0137143	29
	Protein_position	0.870662	0.837677	0.833418	0.849125	0.867135	0.83182	0.836299	0.858568	0.796152	0.828909	0.840976	0.0217816	28
Others	gnomAD2_InbreedingCoeff	2.08465	1.79742	2.54906	2.07547	1.61047	1.76478	1.65254	2.00219	1.85722	2.44922	1.9843	0.316733	19
	gnomAD2_segdup	0.0829451	0.0724037	0.0893805	0.0792666	0.0676838	0.0819691	0.0756174	0.078321	0.0774007	0.0894857	0.0794474	0.00688138	52
	gnomAD2_has_star	0.08537	0.07525	0.126514	0.0981943	0.0717894	0.106312	0.0708357	0.0877302	0.0877345	0.111396	0.0921125	0.0183418	51
	dbNSFP_APPRIS	0.734973	0.713663	0.735092	0.740099	0.722812	0.73757	0.678607	0.746669	0.698349	0.769205	0.727704	0.0256769	30
	dbNSFP_codon_degeneracy	0.164898	0.133599	0.195247	0.157964	0.131281	0.153751	0.138406	0.157452	0.138836	0.176198	0.154763	0.0203855	47
	dbNSFP_codonpos	0.320376	0.286382	0.36895	0.295325	0.26954	0.299544	0.277196	0.310932	0.278276	0.32474	0.303126	0.0296842	41
	dbNSFP_Interpro_domain	2.49978	2.4607	2.78701	2.48326	2.50108	2.45548	2.46623	2.59994	2.32106	2.73431	2.53088	0.13932	16
	dbNSFP_Reliability_index	0.292676	0.246917	0.390048	0.278944	0.255408	0.276331	0.235397	0.284302	0.239129	0.388038	0.288719	0.0563475	42
	dbNSFP_LRT_Omega	5.86604	5.73093	5.50291	5.79477	5.60115	5.94335	6.32618	5.69009	6.21443	5.05381	5.77236	0.360149	4
	dbscSNV_ADA_SCORE	0.499583	0.528972	0.584865	0.519771	0.511639	0.487684	0.502448	0.518333	0.499089	0.532105	0.518449	0.0272634	34
	dbscSNV_RF_SCORE	0.504596	0.483462	0.526117	0.482453	0.501404	0.493659	0.487446	0.477794	0.445841	0.510113	0.491288	0.0217412	35
	dbSNP_ASP	0.0745306	0.0699519	0.0787762	0.065895	0.0593731	0.069317	0.072825	0.0674396	0.0676481	0.0756805	0.0701437	0.00557702	53
Missing value flag	notRepo_AF_gnomAD	4.12738	4.50126	3.52578	4.34672	4.31906	3.96393	3.91242	3.94751	3.73612	3.51967	3.98999	0.337551	9
	notRepo_AF_KOVA	0.0126877	0.00636459	0.0319122	0.0135458	0.00736698	0.02036	0.00794152	0.0169215	0.00599776	0.0281801	0.0151278	0.0092084	55
	notRepo_AF_KRGDB	0.149456	0.0938027	0.245867	0.13998	0.0871332	0.138841	0.0779737	0.149128	0.0810601	0.240642	0.140388	0.0612458	48
	notRepo_AF_dbNSFP	0.47969	0.358565	0.706726	0.542414	0.426346	0.575817	0.41387	0.548061	0.463843	0.844472	0.53598	0.146392	33
	notRepo_LRT	0.113261	0.0834427	0.139269	0.114097	0.0909844	0.10551	0.0888965	0.100085	0.0928909	0.134823	0.106326	0.0191158	50
	notRepo_MutationAssessor	0.224858	0.206489	0.260902	0.225841	0.192501	0.240888	0.227282	0.231742	0.199278	0.272806	0.228259	0.025457	44
	notRepo_SIFT	0.118599	0.109026	0.114231	0.119209	0.10495	0.124774	0.10954	0.120514	0.0968355	0.113296	0.113097	0.00830238	49
	notRepo_dbscADA	0.283102	0.321964	0.358182	0.289091	0.290752	0.319499	0.307916	0.325821	0.27748	0.376155	0.314996	0.032532	39
	notRepo_dbscRF	0.291724	0.295174	0.318878	0.278671	0.253326	0.278808	0.272902	0.2875	0.253585	0.316937	0.284751	0.0224523	43
